# Supplementary material for: Atherogenic Index of Plasma Predicts Futile Reperfusion and Early Deterioration After Successful Recanalization: A Multicenter Study of EVT-Treated LAA Stroke
Source: Biomedicines. 2025 Aug 31;13(9):2127. doi: 10.3390/biomedicines13092127 (PMC12467022; doi:10.3390/biomedicines13092127)
Supplement: Supplementary file 1 [file biomedicines-13-02127-s001.zip]

Archive with 1 entries (1 files):
- biomedicines-3834276-supplementary.pdf
